# Supplementary material for: dCas9/CRISPR-based methylation of O-6-methylguanine-DNA methyltransferase enhances chemosensitivity to temozolomide in malignant glioma
Source: J Neurooncol. 2024 Jan 15;166(1):129–42. doi: 10.1007/s11060-023-04531-z (PMC10824881; doi:10.1007/s11060-023-04531-z)
Supplement: Supplementary file 2 — Supplementary file2 (XLSX 18 KB) [file 11060_2023_4531_MOESM2_ESM.xlsx]

## Sheet: Table S2
Zapanta Rinonos S, Li T, Pianka ST et al.
Table S2
CpG site numbering system, with comparison of positions relative to transcription start site (TSS), from Malley et al (2011) vs. current study
CpG Site #	Chromosome 10 Position	Malley (Relative TSS)	Zapanta Rinonos, Li, Pianka (Relative TSS)	Zapanta Rinonos, Li, Pianka Relative Position
1	131264948	-452	-532	1	Notes: CpG site #s are the SAME between Malley et al. (2011) vs. current study.
2	131264950	-450	-530	3	The relative TSS differs due to the differing TSS definitions:
3	131264955	-445	-525	8	Malley et al. (2011) defined TSS based on Harris et al (1991), cited in their publication.
4	131264964	-436	-516	17	Current study defined TSS based on current definition of ATG as start site,
5	131264970	-430	-510	23	at CpG site 72, based on UCSC Genome Browser.
6	131264975	-425	-505	28
7	131264985	-415	-495	38	Numbering of CpGs and Chr10 positions are IDENTICAL,
8	131265001	-399	-479	54	but the relative TSS differs.
9	131265005	-395	-475	58
10	131265008	-392	-472	61
11	131265015	-385	-465	68
12	131265022	-378	-458	75	Malley's region definitions (by TSS):
13	131265024	-376	-456	77	Region	RTSS	CpG sites included
14	131265026	-374	-454	79	DMR1	"-242 to -63"	CpG 25 to 50
15	131265042	-358	-438	95	DMR2	"+95 to +225"	CpG 73 to 90
16	131265048	-352	-432	101	MSP-F	"+115 to +137"	CpG 76, 77, 78, 79, 80
17	131265058	-342	-422	111	MSP-R	"+174 to +195"	CpG 84, 85, 86, 87
18	131265066	-334	-414	119
19	131265070	-330	-410	123	Zapanta Rinonos, Li, Pianka et al. current study CpG sites covered:
20	131265072	-328	-408	125	Region	CpG sites	Notes
21	131265100	-300	-380	153	Region 1 (sg4)	CpG 22 to 57	Includes DMR1
22	131265136	-264	-344	189	Region 2 (sg1/2/3)	CpG 72 to 98	Includes DMR2/MSP
23	131265151	-249	-329	204
24	131265154	-246	-326	207
25	131265158	-242	-322	211
26	131265168	-232	-312	221
27	131265172	-228	-308	225
28	131265184	-216	-296	237
29	131265193	-207	-287	246
30	131265205	-195	-275	258
31	131265208	-192	-272	261
32	131265214	-186	-266	267
33	131265228	-172	-252	281
34	131265231	-169	-249	284
35	131265236	-164	-244	289
36	131265239	-161	-241	292
37	131265246	-154	-234	299
38	131265254	-146	-226	307
39	131265272	-128	-208	325
40	131265275	-125	-205	328
41	131265278	-122	-202	331
42	131265281	-119	-199	334
43	131265294	-106	-186	347
44	131265297	-103	-183	350
45	131265302	-98	-178	355
46	131265306	-94	-174	359
47	131265310	-90	-170	363
48	131265321	-79	-159	374
49	131265330	-70	-150	383
50	131265337	-63	-143	390
51	131265348	-52	-132	401
52	131265354	-46	-126	407
53	131265356	-44	-124	409
54	131265358	-42	-122	411
55	131265363	-37	-117	416
56	131265369	-31	-111	422
57	131265375	-25	-105	428
58	131265377	-23	-103	430
59	131265379	-21	-101	432
60	131265404	4	-76	457	Malley et al (2011) TSS
61	131265410	10	-70	463
62	131265415	15	-65	468
63	131265427	27	-53	480
64	131265434	34	-46	487
65	131265437	37	-43	490
66	131265446	46	-34	499
67	131265455	55	-25	508
68	131265461	61	-19	514
69	131265467	67	-13	520
70	131265469	69	-11	522
71	131265474	74	-6	527
72	131265493	93	13	546	Zapanta Rinonos, Pianka et al. TSS
73	131265495	95	15	548	(from UCSC genome browser)
74	131265506	106	26	559
75	131265513	113	33	566
76	131265518	118	38	571
77	131265521	121	41	574
78	131265525	125	45	578
79	131265535	135	55	588
80	131265537	137	57	590
81	131265542	142	62	595
82	131265547	147	67	600
83	131265553	153	73	606
84	131265574	174	94	627
85	131265579	179	99	632
86	131265585	185	105	638
87	131265595	195	115	648
88	131265608	208	128	661
89	131265613	213	133	666
90	131265625	225	145	678
91	131265641	241	161	694
92	131265652	252	172	705
93	131265655	255	175	708
94	131265658	258	178	711
95	131265670	270	190	723
96	131265691	291	211	744
97	131265695	295	215	748
98	131265708	308	228	761
