# Supplementary material for: dCas9/CRISPR-based methylation of O-6-methylguanine-DNA methyltransferase enhances chemosensitivity to temozolomide in malignant glioma
Source: J Neurooncol. 2024 Jan 15;166(1):129–42. doi: 10.1007/s11060-023-04531-z (PMC10824881; doi:10.1007/s11060-023-04531-z)
Supplement: Supplementary file 3 — Supplementary file3 (XLSX 18 KB) [file 11060_2023_4531_MOESM3_ESM.xlsx]

## Sheet: Offspotter_DNARNA_intersect
Supplementary Information: Table of intersected data between Off Spotter, Illumina EPIC 850K Methylation Array, and DESeq2 (from bulk RNA Seq)
Zapanta Rinonos S, Li T, Pianka S et al.
Table S3
probeID	chr	pos	strand	group	probeID_stat	DNA_log2FC	DNA_aveExpr	DNA_t	DNA_pval	DNA_adj.P.Val	DESEQ_geneID	DESEQ_baseMean	DESEQ_log2FC	DESEQ_lfcSE	DESEQ_stat	DESEQ_pvalue	DESEQ_padj	Chromosome	Strand	Position	Distance_to_Hit	Abs_Distance_to_Hit
cg19697530	chr11	115375071	+	1stExon;1stExon	cg19697530	1.40087	-0.999485	3.99161	0.00152078	0.0225194	CADM1	1175.33	-2.07934	0.513277	-4.0511	5.09779e-05	0.00693864	chr11	+	115375071	-1162696	1162696
cg17071639	chr11	125365478	-	5'UTR;5'UTR	cg17071639	1.52261	-1.57262	6.64698	1.55351e-05	0.00167461	FEZ1	704.662	-1.94184	0.412004	-4.71315	2.43919e-06	0.00056711	chr11	-	125365478	617582	617582
cg01341123	chr10	131265071	+	TSS1500	cg01341123	1.17017	-1.0491	5.1154	0.00019501	0.00674082	MGMT	386.051	-1.6122	0.452476	-3.56306	0.000366553	0.0365902	chr10	+	131265071	216	216
cg12434587	chr10	131265209	-	TSS1500	cg12434587	2.22324	-1.17772	6.95068	9.77337e-06	0.00130907	MGMT	386.051	-1.6122	0.452476	-3.56306	0.000366553	0.0365902	chr10	-	131265209	78	78
cg12981137	chr10	131265575	-	Body	cg12981137	2.50982	-1.02725	8.44215	1.1891e-06	0.000462167	MGMT	386.051	-1.6122	0.452476	-3.56306	0.000366553	0.0365902	chr10	-	131265575	-36	36
cg05241015	chr2	1748876	+	TSS1500	cg05241015	1.35498	-0.815304	7.19465	6.79495e-06	0.00109076	PXDN	38660.1	1.41049	0.330568	4.26687	1.98232e-05	0.00306826	chr2	+	1748876	838294	838294
cg09618102	chr2	1747364	-	Body	cg09618102	1.20536	-0.342043	6.31453	2.61714e-05	0.00222758	PXDN	38660.1	1.41049	0.330568	4.26687	1.98232e-05	0.00306826	chr2	-	1747364	839806	839806
cg10692870	chr2	216300268	-	Body;Body;Body;Body;Body;Body;Body	cg10692870	2.12737	-1.57915	10.9782	5.72521e-08	0.00014117	FN1	53532.2	1.52785	0.336056	4.5464	5.45717e-06	0.00110552	chr2	-	216300268	-600572	600572
cg21995919	chr2	182322279	+	5'UTR;1stExon	cg21995919	1.67428	-1.50459	5.61449	8.25064e-05	0.00413096	ITGA4	2645.57	1.54449	0.345506	4.47023	7.81355e-06	0.00144477	chr2	+	182322279	3294455	3294455
cg11007759	chr2	14774786	-	Body	cg11007759	1.83039	-0.87477	6.44419	2.13159e-05	0.00199531	FAM84A	478.438	1.79886	0.411102	4.3757	1.21041e-05	0.00207131	chr2	-	14774786	-1015	1015
cg23062198	chr2	14774063	+	5'UTR	cg23062198	1.84434	-0.374845	5.38947	0.000121079	0.00512255	FAM84A	478.438	1.79886	0.411102	4.3757	1.21041e-05	0.00207131	chr2	+	14774063	-292	292
cg26633107	chr2	14774086	+	5'UTR	cg26633107	1.73945	-1.02727	5.82401	5.8094e-05	0.00340507	FAM84A	478.438	1.79886	0.411102	4.3757	1.21041e-05	0.00207131	chr2	+	14774086	-315	315
cg23708361	chr7	145813432	+	TSS200	cg23708361	1.60875	-0.168079	3.37764	0.00491688	0.0450596	CNTNAP2	196.232	1.85989	0.537677	3.45913	0.000541927	0.049276	chr7	+	145813432	-2707598	2707598
cg19731655	chrX	20134778	+	TSS200;Body;Body;Body	cg19731655	1.66213	-1.39658	4.05306	0.00135431	0.0210609	MAP7D2	192.521	2.51172	0.538051	4.66819	3.03871e-06	0.000675157	chrX	+	20134778	1534846	1534846
cg22610211	chr3	139654264	-	1stExon	cg22610211	2.26375	-1.98924	10.4388	1.03845e-07	0.000169594	CLSTN2	107.305	2.9915	0.669898	4.46561	7.98409e-06	0.00146646	chr3	-	139654264	6160466	6160466
